# Supplementary material for: Transient Exposure to Low Levels of Insecticide Affects Metabolic Networks of Honeybee Larvae
Source: PLoS One. 2013 Jul 2;8(7):e68191. doi: 10.1371/journal.pone.0068191 (PMC3699529; doi:10.1371/journal.pone.0068191)
Supplement: Data S2 — Myc gene list. (XLSX) [file pone.0068191.s009.xlsx]

## Sheet: TF binding motifs_ sheet A
Data S2 sheet A	Table showing over-represented transcription factor (TF) binding motifs in the list of 300 differentially expressed genes
	Transient exposure to low levels of insecticide affects metabolic network of honeybee larvae. Derecka et al. (2013)
TF binding motifs were taken from Jaspar et al. (http://bioinformatics.oxfordjournals.org/content/16/1/16.long) and over-represented motifs in the promoters of up and down regulated gene lists were identified by Clover (http://nar.oupjournals.org/cgi/content/abstract/32/4/1372). Significance of over-representation was based on 1000 comparisons with randomly selected promoter sequences from all Ap…
Over represented motifs for 195 down regulated genes
Motif	Raw score	P-value from randomizing
MA0068_Pax-4_PAIRED-HOMEO	174	0
MA0045_HMG-IY_HMG	165	0.001
MA0104_n-MYC_bHLH-ZIP	105	0
MA0004_ARNT_bHLH	103	0
MA0058_Max_bHLH-ZIP	102	0
MA0014_Bsap_PAIRED	97.8	0.01
MA0093_USF_bHLH-ZIP	95.7	0
MA0067_Pax-2_PAIRED	94.9	0
MA0044_HMG-1_HMG	69.2	0.001
MA0059_Myc-Max_bHLH-ZIP	68.2	0
MA0027_EN-1_HOMEO	65.7	0
MA0102_cEBP_bZIP	61.9	0.001
MA0043_HLF_bZIP	56.2	0
MA0088_Staf_ZN-FINGER,_C2H2	41	0
MA0007_Androgen_NUCLEAR_RECEPTOR	19.5	0.01
MA0032_FREAC-3_FORKHEAD	10.6	0
MA0096_bZIP910_bZIP	7.51	0.005
MA0074_RXR-VDR_NUCLEAR_RECEPTOR	4.84	0.004
MA0016_CFI-USP_NUCLEAR_RECEPTOR	4.73	0.006
MA0042_HFH-3_FORKHEAD	3.1	0.006
MA0089_TCF11-MafG_bZIP	1.89	0.003
MA0071_RORalfa-1_NUCLEAR_RECEPTOR	0.0728	0.004
MA0012_Broad-complex_3_ZN-FINGER,_C2H2	-0.0714	0.007
Over represented motifs for 105 up regulated genes
Motif	Raw score	P-value from randomizing
MA0039_Gklf_ZN-FINGER,_C2H2	68.3	0.001
MA0049_Hunchback_ZN-FINGER,_C2H2	43.7	0.004
MA0036_GATA-2_ZN-FINGER,_GATA	11.2	0
MA0075_S8_HOMEO	0.0159	0.004

## Sheet: Putative_TF_bs_sheet B
Data S2 sheet B	Table showing the maximum log-likelihood scores (> 7) for matches to Position weight matrices (PWM)
	Transient exposure to low levels of insecticide affects metabolic network of honeybee larvae. Derecka et al. (2013)
Position weight matrices (PWM) (i.e. TF binding motifs) in the promoters of genes as determined by Possum (http://zlab.bu.edu/~mfrith/possum/). PWM's were taken from Jaspar (http://bioinformatics.oxfordjournals.org/content/16/1/16.long) to identify putative binding sites. Scores were generated for the 23 motifs identified as over-represented in the promoters of up regulated genes as determined by…
GENE_ID	log2.Fold_change..normalized	MA0044_HMG-1_HMG	MA0043_HLF_bZIP	MA0104_n-MYC_bHLH-ZIP	MA0004_ARNT_bHLH	MA0093_USF_bHLH-ZIP	MA0059_Myc-Max_bHLH-ZIP	MA0058_Max_bHLH-ZIP	MA0096_bZIP910_bZIP	MA0074_RXR-VDR_NUCLEAR_RECEPTOR	MA0042_HFH-3_FORKHEAD	MA0089_TCF11-MafG_bZIP	MA0045_HMG-IY_HMG	MA0049_Hunchback_ZN-FINGER,_C2H2	MA0088_Staf_ZN-FINGER,_C2H2	MA0068_Pax-4_PAIRED-HOMEO	MA0067_Pax-2_PAIRED	MA0007_Androgen_NUCLEAR_RECEPTOR	MA0027_EN-1_HOMEO	MA0039_Gklf_ZN-FINGER,_C2H2	MA0014_Bsap_PAIRED	MA0071_RORalfa-1_NUCLEAR_RECEPTOR	MA0012_Broad-complex_3_ZN-FINGER,_C2H2	MA0036_GATA-2_ZN-FINGER,_GATA	MA0032_FREAC-3_FORKHEAD	MA0102_cEBP_bZIP	MA0016_CFI-USP_NUCLEAR_RECEPTOR	MA0075_S8_HOMEO
GB14836	-3.3	8.15			7.17							7.06
GB18323	-1.6																			7.74		7.41			8.67	7.36
GB12762	-1.1		7.14																	8.03	7.99
GB13108	-1.1	7.92
GB10134	-1.1		7.33	9.15	9.07	9.1		10.3																		8.62
GB18632	-1	7.18											7.54	8.18	7.36						11					7.64
GB19113	-1			7.75	7.15									7.34
GB15793	-0.9											7.62	8.05	8
GB12705	-0.9												8.34							9.92
GB10483	-0.9			11.3	11.2	10.7	9.11	10.6					7.35					8.06
GB18201	-0.9	11.4											11.5	8	7.32	8.76	7.34	7.71	9.69	15.4	9.17		10.1	7.56	8.28	8.99
GB12190	-0.8												8.44
GB13722	-0.8				7.94															8.17
GB30001	-0.8						7.19						7.05							7.03		7.12				9.56
GB12607	-0.8			10.2	10.1	9.89	9	10.9					7.03			8.63		7.02								7.33
GB10387	-0.8	7.03																		7.2
GB16697	-0.8		9.6								7.12		7.02							7.13	7.71	7.87
GB10421	-0.8															8.4
GB15681	-0.8			8.74	7.23							7.35					7.49	7.53		8.55
GB16196	-0.8												7.15								7.09
GB13615	-0.8					7.09					7.44		7.63	7.17							7.11					7.57
GB16424	-0.7			8.92	8.84	9.07	7.84	10.1	8.6			7.61					7.36
GB16803	-0.7		7.99				8.48
GB18301	-0.7												8.69	7.06		7.08
GB17752	-0.7								8.91			7.07			9.45
GB14824	-0.7	7.53																		7.24
GB16773	-0.7										7.34
GB18205	-0.7			8.16	8.08	8.59	7.97	9.67		8.54	8.2			7.25		7.78
GB18013	-0.7		7.31		7.33					11.5			7.79									8.35				8.51
GB10584	-0.7			8.53	8.45	9.3		8.57	8.84								7.04	10.2	7.17
GB16686	-0.7	7.12		9.03	8.95	9.12	8.64	8.96	7.32							9.45		8.78
GB14047	-0.7			8.13	7.53								7.21	7.38									7.01
GB13397	-0.7		7.72																							7.84
GB10070	-0.7														9.25		7.57
GB19754	-0.7										7.81	7.13														7.12
GB16343	-0.7	7.01										8.21
GB15528	-0.7											7.06		8.34							7.82					7.53
GB10560	-0.7	7.35			7.41						7.5									7.49						7.92
GB15046	-0.7											7.82	7.16	8.86							7.26						7.7	7.09
GB19959	-0.7																								7.5
GB18684	-0.7		9.68			8.03	7.42		9.1		7.5	7.84	7.37													7.96
GB17579	-0.7		7.02	8.82	8.74	8.38		9.73					7.19				7.88			9.65
GB15696	-0.7		8.5				7.87				10.8	7.09									9.1
GB10515	-0.7		7.61										9.82			8.99	7.87									8.48
GB17745	-0.6		7.33	10.1	10.1	9.51		7.24	9.5					7.88			8.22									7.11
GB18360	-0.6	7.03			7.14																7.3
GB11907	-0.6			8.37	8.29	8.88	8.57	9.14		10.6					7.62		9.43	7.7			9.42
GB19643	-0.6	7.14	8.04										8.11	8.51						7.27			7.49		9.37
GB13601	-0.6										8.86		7.67	7.39						8.88
GB13129	-0.6				8.04							7.75
GB19020	-0.6		7.17													7.97				7.86						8.06
GB20104	-0.6												7.08
GB17588	-0.6				7.43														7.2									7.1
GB10325	-0.6	7.46		9.22	9.14	8.98
GB13059	-0.6	7.92									9.52		7.07	7.72	13	12.9				8.44								7.86
GB13049	-0.6		7.34											7.1	7.66	8.54				8.84	7.62
GB10905	-0.6				7.96									7.87						8.25		7.57	8.69
GB19587	-0.6	7.41											8.16	9.04	7.72	14.3	7.53			10.2
GB14105	-0.6			8.35	8.27	8.1		8.7						7.47								9.6					7.2	7.19
GB12549	-0.6	7.59		7.16										7.2						8.18
GB10018	-0.6		7.29						8.77				7.22	8.63						9.22
GB11412	-0.6	7.13	8.31	7.94	7.34	7.47			8.89								8.51			7.31	8.07					8.62
GB19766	-0.6	7.2									7.27		7.14							8.4
GB13606	-0.6				8.19	7.19														8.28					7.01	7.38
GB18082	-0.6									7.25				7.29								9.62
GB13037	-0.5																	7.84
GB13289	-0.5				7.1															8.07						7.66
GB16444	-0.5	7.18		8.24	8.16	9.19	8.38				9.17		7.62
GB13748	-0.5	7.41								7.9	8.01			7.72		7.03										7.56
GB14926	-0.5			7.51					8.74		8.36
GB10428	-0.5	7.4													7.17
GB11402	-0.5				7.33		7.79			8.45		7.08			7.82
GB15759	-0.5				7.21						9.6		7.96				7.32									8.3
GB12293	-0.5		10.6										7.59			10.4				8.28	11.4					9.13
GB16236	-0.5		7.36						8.51			7.09					8.46			8.23
GB14481	-0.5	7.39		8.69	8.61	9.67	8.58	9.53					9.49									9.18
GB17011	-0.5												7.4	7.31		7.14										7.4
GB16057	-0.5	7.33	12	7.7	7.1					8.84										7.98	7.25	9
GB14556	-0.5		7.44										11.1			7.65
GB13263	-0.5		8.25						8.62											8.02						8.72
GB20148	-0.5		7.24		7.03									7.58	8.58									7.15
GB18896	-0.5				7.8								8.65		7.23					7.85
GB16450	-0.5	7.54		9.42	8.82	8.35		7.41	8.94				7.03	7.61										7.67		8.06
GB19742	-0.5							7.78					7.35									7.38	7.03
GB11679	-0.5									8.22																		7.25
GB19328	-0.5								9.7	9.24	7.65			7.11			7.47		7.7
GB15784	-0.5															7.19						7.44				7.6
GB10339	-0.5	8.43	7.38	7.95	7.35				8.84				8.07			7.7		8.08							7.83
GB14589	-0.5																				7.24	8.24
GB14913	-0.5									10.8								7.11					7.52
GB13754	-0.5		8.59											7.27				8.59
GB15569	-0.5							7.06	7.7		7.87			7.38
GB17188	-0.5								8.71			7.02	7.51					7.01
GB15721	-0.5		7.1																	7.55						7.38
GB17161	-0.5	8.05	7.26							8.12				7.82		7.62
GB14161	-0.5											7.13								7.68					8.1
GB16927	-0.5														8.57	7.19				9.37						7.03		8.89
GB11298	-0.5				7.15
GB10114	-0.5		7.61	11.1	11	11	7.66	10.2	8.98							7.18					8
GB11698	-0.5	7.21		7.1																8.36
GB11741	0.5										7.98			7.15			7.86		8.3
GB13187	0.5													7.4						8.9	8.25
GB11001	0.5				7.74				9.24			7.52	8.05						7.11
GB18003	0.5	9.67		8.72	8.64	9.41	8.28	8.85					7.26				7.53						7.69			7.91
GB18898	0.5	7.62							11					7.02												7.51	8.19
GB11790	0.5											7.5								7.45			7.03				8.63
GB15486	0.5	9.04		9.24	9.16	9.19		9.04							8.74		9.07					8.59	7.35			7.43
GB17464	0.5	7.94		8.07	7.47						7.24	7.19					8.18					8.87			7.69
GB14158	0.5		7.56	8.91	8.83	9.23	8.17	10.2											7.43								8.62
GB13770	0.5		7.02		7.13							9.34	7.44	7.74												9.71
GB19410	0.5									8.5	7.41	7.65	9.47		8.88
GB18113	0.5			9.56	8.96	8.51		7.4						7.61											8.39
GB11205	0.5	7.35	7.25								8.87		8		8.09	7.61	7.73		9.12		8.21					8.05
GB19639	0.5	7.15									8.28							7.17								7.39
GB15959	0.5		7.24	8.5	7.9	7.47							9.15			7.84	9.57
GB15565	0.5		10.8								9.64						7.41
GB15877	0.5		7.47													7.57							7.28
GB11144	0.5	7.73	8.55									8.61					9.26							8.05	7.8
GB13589	0.5				7.02								8.57
GB19885	0.5			7.06	7.47								11.2			8.33				8.28					7.43
GB13512	0.5	8.47								7.01				7.85	7.81
GB11274	0.5		7.64	8.28	8.2	8.45		9.18	8.67	8.71	8.2	8.81	7.33	7.42
GB18904	0.5	8.04									8.02
GB19618	0.5			7.87	7.79	7.96	7.35	8.87	7.93											8.65	7.48	7.08
GB16779	0.5	8.67	8.58											7.69		7.94										10.1
GB19017	0.5		9.94	9.08	9	8.58	8.65	9.97				8.28	7.1	7.48			8.57
GB19888	0.5							7.19	7.69		8.86	7.14
GB18577	0.5												8.74						9.14	7.97
GB18373	0.5																								7.47
GB17684	0.5	7.07		7.43		7.04		7.27	9.78							8.48	7.29			7.41	8.46					7.34
GB18918	0.5	7.48					7.45				7.26					7.8												7.11
GB17462	0.5			7.01	7.58	8.79		8.48	10.5			8.87								8.09	7.72	7.42			7.23
GB18156	0.5		7.04						9.34
GB16429	0.5										7.22								7.26
GB18124	0.5			7.23		7.05		7.01								8.61								7.47
GB19061	0.5														7.98
GB11017	0.5				7.28							7.42
GB10695	0.5											7.91
GB17044	0.5	7.09											7.28													7.19
GB17943	0.5		8.24			7.14		7.04					7.43							9.34						8.23
GB12674	0.5											7.21					8.05				10.6
GB10353	0.5	12.1		8.69	8.46	8.06	8.46	8.02		7.1			11.2		11.8	14.1			7.28	7.89	12.9				10.6
GB19030	0.5								9.46			7.54					7.63									7.38
GB11162	0.5			11.8	11.2	10.8		10.5						7.39		8.15	9.54		7.6						7.19		8.87
GB18390	0.5	7.7		12.7	12.7	13.2	12.1	12.4	7.03				8.46			7.01			7.56						7.33
GB17163	0.5			10.6	10.5	10.5	9.53	10.4				7.43	8.29	8.93			7.86
GB18490	0.5				7.54								7.96	7.38
GB13924	0.5		9.21	7.02	7.01				8.54								7.93
GB12603	0.5		10.1										7.37							7.15					7.37	8.96
GB14000	0.5		7.21	7.36							7.51		8.35		8.87		7.09
GB16200	0.5	7.19													7.79					7.04
GB11240	0.5	8.34
GB11516	0.5	8.23					8.07	7.22				9.18					10.3						7.78
GB12528	0.5		7.14								8.18			8.84					7.05
GB10242	0.5	7.23		9.54	9.46	11	10.6	10.4							7.58									7.3		7.93
GB12712	0.5			8.94	8.86	10.1	10.2	9.51		10.3			7.68	7.95				9.96		8.68
GB19860	0.5	7.64	7.77	8.92	8.84	9.01			7.25																7.79
GB18572	0.5	7.52	7.71										7.06					7.51
GB17096	0.5							7.76			8.22
GB17273	0.5												7.4				7.02									8.39
GB16147	0.5		7.12						9.32				8.82				7.84					9.47				7.16	7.84
GB13507	0.5		7.79	9.9	9.82	9.75		9.26					9.6	7.01			7.74			8.37						7.17
GB14684	0.5			7.11						8.68												7.74				7.77
GB14709	0.5			7.63	7.55	8.34	8.46	8.85							8.98
GB15762	0.5																		9.07							8.79
GB15885	0.5	7.22	7.48									9.38	8.87				8.09				8.63	8.68				7.59
GB15143	0.5		9.45							7.43							7.5								8.25
GB17626	0.5	7.69	8.21											7.04								8.1			7.56	8.27	8.27
GB14723	0.5			10.8	10.8	10.2	8.63	11.4	8.98
GB16443	0.5								9.27
GB13540	0.5																				8.13
GB14121	0.5	7.18	11.4	7.36									8.06													7.2
GB10130	0.5									8.65	8.78	7.45		7.91									7.61			7.13
GB13009	0.5		8.38															7.54								8.61
GB10109	0.5	7.02		8.63	8.55	9.4		9.59		7.06										7.29
GB11230	0.5			11.6	11.5	11.4		9.93
GB16445	0.5										8.1	7.56	8.21													7.38
GB19936	0.5	7.29	7.63	10	9.95	9.93	7.4	9.8	7.55			7.98					9.09						7.09			8.42
GB10176	0.5	7.65	7.37			8.22	11.1	9.4					7.99			9.53
GB13622	0.5	8.32		8.78	8.18	7.35	7.02					7.87	7.17	8.26
GB18899	0.5						7.19				7.1	9	7.69	8.2
GB17282	0.5		8.56						8.99				7.15													7.13
GB14051	0.5	7.47						7.32			7.4									7.07		7.53				8.1
GB11322	0.5								9.82									7.99									7.62
GB14892	0.5		8.1		7.28																		8.35			10.2
GB12976	0.5		7.66		7.07								7.22								7.16
GB15726	0.5				7.87				9.56		8.53		7.86													8.42
GB10219	0.5	7.53	7.23	9.86	9.78	10.4	9.03	10.2	9.51
GB16219	0.5		11.8							7.48									7.11		8.26					7.92
GB10714	0.5	8.33											7		8.4				7.29				7.52
GB11850	0.5		8.63	8.43										7.31												10.3
GB13237	0.5		7.4								7.06																7.73
GB11348	0.5			8.33	8.25	7.91			9.54		8.03						7.08
GB19014	0.5			10.5	10.4	10.4	7.8	11.4	7.33					8.49
GB12841	0.5		10													8.03										7.08
GB11568	0.5												10						7.14				8.46			7.63
GB15039	0.6	7.99		9.45	7.37		7.23	7.09	10				7.07	7.71			7.7					11.8			8.22		8.05
GB16464	0.6		7.06																			8.16
GB10107	0.6	7.23					9.66	7.19														7.27	8.29
GB17592	0.6			7.27	7.03								9.68								7.8		7.12
GB19399	0.6					7.11		7.6	9.69				7.76												7.44
GB10732	0.6			7.63				7.09			8.9	8.06	7.01	7.41	7.89	7.45
GB14342	0.6			8.83	8.86	9.86	9.42	9.95
GB16520	0.6											7.46		8.57			8.71									7.2
GB15960	0.6	7.98	9.19								7.01	7.27				8.41	7.09
GB14098	0.6				8.17								8.61										9.24		7.14
GB10926	0.6																7.04
GB12901	0.6																								7.14
GB16757	0.6			11.6	11.5	13.7	9	9.14																	7.96	7.76
GB12860	0.6		8.65						10.6				8.44
GB17630	0.6	9.26		9.56	9.48	9.47	8.6	9.45											7.63				7.03		8.54
GB12586	0.6										7.85											9.53
GB16636	0.6	7.29	7.57	8.39	7.79						7.54			7.25			8.47								8.5
GB18703	0.6														7.49				7.15
GB16725	0.6			9.29	9.21	10.5	10.3	7.04			7.77										8.11					9.19
GB13763	0.6			7.03			11.2	9.34				7.01
GB15525	0.6		8.25	8.57	7.53	9.14	7.59	9.39		7.42	7.3	7.24	7.02							9.2			7.29			7.8
GB19701	0.6										9.01	7.31			7.49					7.15		11	8.14		7.08		9.73
GB12274	0.6			9.88	9.8	9.86	8.29	9.82					9		7.48					8.03
GB18172	0.6		8.12						9.3	8.86		8.75							7.1			9.94
GB12164	0.6	7.3											7.13													7.23
GB11791	0.6				8.26					8.73	7.11												7.62		8.82
GB30525	0.6	7.49	7.35										7.97							7.91						7.35
GB17736	0.6	8.01
GB14676	0.6										7.31				7.99								8.34
GB13648	0.6			11.3	11.2	10.6	8.21	10.1																		12.7
GB15275	0.6												7.13
GB16175	0.6		7.58	9.07	8.47	7.4		7.46	11			7.65		7.08					7.6			8.67			7.13		9.01
GB19124	0.6			9.98	9.9	11.4	14.1	11.8					7.04					7.55								7.45
GB16049	0.6				7.09				8.62
GB19388	0.6			9.74	9.14	9.87		9.14	8.76
GB14262	0.6										7.59
GB18953	0.6		9.36	7.6	7								7.21	7.02			7.37
GB17561	0.6											7.44														7.25
GB17637	0.6	7.4										9.25				10.2	8.3		7.53	7.72						7.59	7.44
GB15418	0.6								9.5		8.58									7.19		8.93					7.89
GB16120	0.6			8.88	8.94	9.94	7.99	8.7									7.05	9.03	7.39
GB13689	0.6		7.26				7.21		9.33
GB10947	0.6		7.5						10.6					8.16
GB18969	0.6	8.11	7.16	10	9.41	10.9	15.6	12.7									7.53			7.38	8.5				7.63		10.2
GB16493	0.6		7.7															8.42
GB13210	0.6	7.42	7.38						9.03	8.73		7.32	7.84
GB18633	0.6													7.22
GB16684	0.6			7.32
GB10060	0.7		10						7.58		7.97						7.18					8.26
GB14564	0.7	7.41	14.9														9.16		7.98		11.2					10.1
GB15779	0.7										7.2	7.16										9.77
GB19988	0.7																7.12
GB12011	0.7	7.46	8.21	8.71	8.63	8.9							8.46	7.32
GB30365	0.7											8.51	7.21
GB18261	0.7											7.22		7.54			8.13
GB15700	0.7			10.7	10.7	12.5	13.4	13.1				8.21	7.22				7.73						7.17		7.2		9.32
GB11056	0.7										7.85	7.78	7.12				7.69				7.34			7.14
GB15016	0.7	7.38		7.08	7.65	9.12	9.43	9.12	8.39					7.57			8.07			7.68
GB11642	0.7		8.2	9.43	9.35	9.18	9.29	9.46					7.35													7.33
GB12781	0.7		7.5							9.77			7.85	7.37		7.66				8.66			8.5			8.6
GB18700	0.7	7.76	9.8						8.55	7.75		7.14	7.35							7.85
GB10507	0.7	7.48									10.1		9.02		7.02
GB17548	0.7		7.33										7.59	7.08						8.29	7.95					8.75
GB17238	0.7	7.23			7.21							7.41	7.01	7.04	7.57	7.13						8.63
GB14223	0.7			9.45	9.37	10.6	11.5	9.67			8.34									7.1						7.03
GB16986	0.7					7.05									7.92		7.35			7.37
GB15619	0.7	7.08	8.57	9.33	9.25	8.81	9.04	9.06																7.85		8.03
GB19000	0.7	8.51		10.5	10.4	10.6	8.26	11.3
GB19274	0.7												7.2					7.01								8.65
GB15966	0.7		7.75										7.99									7.3
GB12198	0.8	7.23				7.91				7.95						8.78	7.71	11.1	8.73	7.83	9.16
GB15790	0.8				7.68								7.04					7.01
GB19070	0.8													7.9			7.42					9.73
GB15052	0.8			10.9	10.8	10.1	7.86	9.68						7.05	7.55										7
GB14594	0.8										7.09						7.54
GB14205	0.8		7.23	8.85	8.77	9.97	10.3	9.56																		7.93
GB14140	0.8	8.95		10.8	10.7	12.7	11.6	11.8				8.95					7.31
GB16075	0.8				7.15		7.96	9.17					7.14								8.64	10.6
GB16978	0.9										7.53
GB15409	0.9										9.41						7.76
GB15410	0.9			8.32	8.24	9.66	9.73	8.54					8.86	8.58												9.66
GB18649	0.9			8.41				7.8	9.99		7.19		8.57				7.63		8.12		7.87
GB10992	1											7.44					7.97
GB15937	1			10.5	10.4	10.5	9.89	10.7			8.74		7.81
GB14494	1			7.92	8.38	7.68	7.7	7.4			7.22									8.16			7.53		7.09
GB18737	1			10	9.95	9.87	7.02	9.92						8.33												7.39
GB10851	1.1		7.07										7.85			7.23
GB16202	1.4								8.53																7.37	8.69
GB15742	1.5				7.15					8.52	8.76			8.76									8.71
GB18334	3.4	7.47	7.77		7.22																	7.41				8.14	8.08

## Sheet: 56 E-box Gene_sheet C
Data S2 sheet C	Table showing Apis mellifera genes which contain putative e-box binding sequences (CACGTG). Myc transcription factors can recognise and bind to this promoter elelment. These genes are present in the list of 300 differentially expressed transcripts ('IE' samples)
	Transient exposure to low levels of insecticide affects metabolic network of honeybee larvae. Derecka et al. (2013)
	Genes containing E-box elements within 1 kb upstream of open reading frame and present in the list of 300 differentially expressed transcripts ('IE' samples)
Gene ID	log2 (Fold_change) normalized in 'IE' samples	E BOX (CACGTG)	Gene function	Drosophila orthologues responsive to dMyc
GB10134	1.1	1	chymotrypsin inhibitor-like
GB10483	0.9	1
GB12607	0.8	1	Maltase-like
GB16424	0.7	1	transmembrane transport
GB18205	0.7	1
GB10584	0.7	1	sphingolipid metabolic process
GB16686	0.7	1
GB17579	0.7	1	Trypsin Inhibitor-like
GB17745	0.6	1	Lip3-like
GB11907	0.6	1
GB10325	0.6	1	Chloride channel-a
GB14105	0.6	1	Organic anion transporting polypeptide 58Dc
GB16444	0.5	1	C2 calcium/lipid-binding domain
GB14481	0.5	1
GB10114	0.5	1	Cabut	CG4427 / Teleman et al. Cell Metabolism (2008)
GB18003	-0.5	1	eIF4E4like
GB15486	-0.5	1	SelR
GB14158	-0.5	1
GB11274	-0.5	1
GB19618	-0.5	1	resilin
GB19017	-0.5	1	MalB1
GB18390	-0.5	1	Mys45A
GB17163	-0.5	1
GB10242	-0.5	1
GB12712	-0.5	1	rRNA methyltransferase activity	CG8939 / Teleman et al. Cell Metabolism (2008)
GB19860	-0.5	1	Hsc705	CG8542 / Teleman et al. Cell Metabolism (2008)
GB13507	-0.5	1
GB14709	-0.5	1	Aquaporin-like
GB14723	-0.5	1	mRpL12
GB10109	-0.5	1
GB11230	-0.5	1
GB19936	-0.5	1
GB10219	-0.5	1
GB11348	-0.5	1	Nop60B	CG3333 / Teleman et al. Cell Metabolism (2008)
GB19014	-0.5	1	mRpL9
GB14342	-0.6	1
GB16757	-0.6	1
GB17630	-0.6	1	Tim13
GB16725	-0.6	1
GB12274	-0.6	1	Dhfr
GB13648	-0.6	1
GB19124	-0.6	1
GB19388	-0.6	1
GB16120	-0.6	1	bor / dATAD3A	CG6815 / Teleman et al. Cell Metabolism (2008)
GB12011	-0.7	1
GB15700	-0.7	1
GB11642	-0.7	1	Sec61α
GB14223	-0.7	1	NHP2	CG5258 / Teleman et al. Cell Metabolism (2008)
GB15619	-0.7	1	Transketolase
GB19000	-0.7	1	Tim9a
GB15052	-0.8	1	Pglym78
GB14205	-0.8	1	Chaperonin Cpn10; GroES-like
GB14140	-0.8	1	Tim8
GB15410	-0.9	1	nucleotide binding; oxidoreductase activity
GB15937	-1	1	sel
GB18737	-1	1	Alcohol dehydrogenase
